# Supplementary material for: The Role of Salivary Diagnostic Techniques in Screening for Active Pulmonary Tuberculosis: A Systematic Review and Meta-Analysis
Source: Microorganisms. 2025 Apr 24;13(5):973. doi: 10.3390/microorganisms13050973 (PMC12114365; doi:10.3390/microorganisms13050973)
Supplement: Supplementary file 1 [file microorganisms-13-00973-s001.zip]

Archive with 2 entries (2 files):
- Table S1.xlsx
- Tables S2-S4.pdf
