# Supplementary material for: The Role of Salivary Diagnostic Techniques in Screening for Active Pulmonary Tuberculosis: A Systematic Review and Meta-Analysis
Source: Microorganisms. 2025 Apr 24;13(5):973. doi: 10.3390/microorganisms13050973 (PMC12114365; doi:10.3390/microorganisms13050973)
Supplement: Supplementary file 1 [file microorganisms-13-00973-s001.zip › Table S1.xlsx]

## Sheet: Sheet1
Author, Year	Risk of Bias															Concerns of Applicability
	Patient Selection				Index Test			Reference Standard			Flow and Timing					Patient Selection	Index Test	Reference Standard
	P1	P2	P3	P	T1	T2	T	R1	R2	R	F1	F2	F3	F4	F
Byanyima 2022	Yes	Yes	Yes	Low	No	Yes	High	Yes	Yes	Low	Yes	Yes	Yes	No	Low	Low	High	Low
Estevez 2020	No	Yes	Yes	Low	Unclear	Yes	Unclear	Yes	Unclear	Unclear	Unclear	Yes	Unclear	No	Unclear	Low	Unclear	Unclear
Hamed 2011	Unclear	Yes	Unclear	Unclear	No	No	High	Yes	Yes	Low	Yes	Yes	Yes	Yes	Low	Unclear	High	Low
Hansen 2022	Unclear	No	Yes	Unclear	Yes	Yes	Low	Yes	Unclear	Unclear	Unclear	Yes	Yes	Yes	Low	Unclear	Low	Unclear
Holani 2014	Yes	Yes	Unclear	Low	Yes	Yes	Low	Yes	Yes	Low	Yes	Yes	Yes	Yes	Low	Low	Low	Low
Jacobs 2016 #21	Yes	Yes	Yes	Low	Unclear	Unclear	Unclear	Yes	Yes	Low	Yes	Yes	Yes	Yes	Low	Low	Unclear	Low
Jacobs 2016 #66	No	Yes	Yes	Low	Yes	Unclear	Unclear	Yes	Yes	Low	Yes	Yes	Unclear	No	Unclear	Low	Unclear	Low
Raras 2024	Unclear	Yes	Unclear	Unclear	No	Unclear	Unclear	Yes	Yes	Low	Yes	Yes	Yes	Yes	Low	Unclear	Unclear	Low
Mediero 2015	Unclear	No	Unclear	Unclear	Yes	No	Low	Yes	Yes	Low	Yes	Yes	Yes	Yes	Low	Unclear	Low	Low
Mutavhatsindi 2021	Yes	Yes	No	Low	Unclear	No	Unclear	Yes	No	Low	Yes	Yes	Yes	Yes	Low	Low	Unclear	Low
Namuganga 2017	Unclear	Yes	Unclear	Unclear	Yes	Yes	Low	Yes	No	Low	Yes	Yes	Yes	Yes	Low	Unclear	Low	Low
Phalane 2013	Yes	Yes	Yes	Low	No	Yes	Low	Yes	Yes	Low	Yes	Yes	Yes	Yes	Low	Low	Low	Low
Pradeep 2023	Yes	Yes	Yes	Low	Unclear	Unclear	Unclear	Yes	Yes	Low	Unclear	Yes	Yes	No	Unclear	Low	Unclear	Low
Raras 2014	Yes	No	Unclear	Unclear	Unclear	Yes	Unclear	Yes	Unclear	Unclear	No	Yes	Yes	Yes	Low	Unclear	Unclear	Unclear
Shenai 2013	No	Yes	Yes	Low	Yes	Yes	Low	Yes	Yes	Low	Yes	Yes	Yes	No	Low	Low	Low	Low
Shi 2018	Yes	Yes	Yes	Low	Yes	Yes	Low	Yes	Yes	Low	Yes	Yes	Yes	No	Low	Low	Low	Low
Tang 2023	Yes	Yes	Yes	Low	Yes	Yes	Low	Yes	Yes	Low	Yes	Yes	Yes	No	Low	Low	Low	Low
